# Supplementary material for: Effects of a High Trans Fatty Acid Diet on Kidney-, Liver-, and Heart-Associated Diseases in a Rabbit Model
Source: Metabolites. 2024 Aug 8;14(8):442. doi: 10.3390/metabo14080442 (PMC11356145; doi:10.3390/metabo14080442)
Supplement: Supplementary file 1 [file metabolites-14-00442-s001.zip]

Archive with 1 entries (1 files):
- metabolites-3120725-supplementary.pdf
